# Supplementary material for: Bioactivities of Steroids and Sesquiterpenes from the Branches and Leaves of Aglaia lawii
Source: Molecules. 2023 Dec 20;29(1):39. doi: 10.3390/molecules29010039 (PMC10779827; doi:10.3390/molecules29010039)
Supplement: Supplementary file 1 [file molecules-29-00039-s001.zip]

Archive with 1 entries (1 files):
- molecules-2730426-supplementary.pdf
